# Supplementary material for: Morphological and chemical changes in Cd-free colloidal QD-LEDs during operation
Source: Sci Adv. 2026 Jul 10;12(28):eaec8208. doi: 10.1126/sciadv.aec8208 (PMC13353410; doi:10.1126/sciadv.aec8208)
Supplement: Supplementary file 2 — Movies S1 and S2 [file sciadv.aec8208_movies_s1_and_s2.zip]

Archive with 2 entries (2 files):
- aec8208_movie_s1.mp4
- aec8208_movie_s2.mp4
